# Supplementary material for: LAMP-Based 4-Channel Microfluidic Chip for POCT Detection of Influenza A H1N1, H3N2, and Influenza B Victoria Viruses
Source: Biosensors (Basel). 2025 Aug 4;15(8):506. doi: 10.3390/bios15080506 (PMC12385032; doi:10.3390/bios15080506)
Supplement: Supplementary file 1 [file biosensors-15-00506-s001.zip]

Archive with 1 entries (1 files):
- biosensors-3738645-supplementary.pdf
